# Supplementary material for: Data on mass spectrometry based identification of allergens from sunflower (Helianthus annuus L.) pollen proteome
Source: Data Brief. 2016 Mar 12;7:735–9. doi: 10.1016/j.dib.2016.03.023 (PMC4802520; doi:10.1016/j.dib.2016.03.023)
Supplement: Supplementary file 1 — Supplementary material [file mmc1.zip]

Archive with 5 entries (5 files):
- coi_disclosure_bodhi.pdf
- coi_disclosure_gaurab.pdf
- coi_disclosure_nandini.pdf
- coi_disclosure_pandey.pdf
- coi_disclosure_sgb.pdf
