# Supplementary material for: Data on mass spectrometry based identification of allergens from sunflower (Helianthus annuus L.) pollen proteome
Source: Data Brief. 2016 Mar 12;7:735–9. doi: 10.1016/j.dib.2016.03.023 (PMC4802520; doi:10.1016/j.dib.2016.03.023)
Supplement: Supplementary file 2 — Supplementary material [file mmc2.xlsx]

## Sheet: Sheet1
Spot No.	Mass Spectrometer and Database Used	NCBI Accession No. of matched proteins or Sunflower EST clones	NCBI Accession No. of matched proteins corresponding to respective Sunflower EST clones	Protein Name (Organism)	No. of Unique Matched Peptides	Sequence of Unique Peptides	Significance Score for Peptide Identification (E Value)*	Query coverage #	E value for BLASTx Search ##	Sequence Identity with matched protein in BLASTx Search ###
1	ESI-qTOF and EST library	gi|90464401 (Sunflower EST clone)	gi|40036995	Beta-tubulin (Nicotiana attenuata)	11	R.YLTASAMFR.G, K.IREEFPDR.M, R.YLTASAMFR.G, K.NMMCAADPR.H, K.LAVNLIPFPR.L, R.FPGQLNSDLR.K, R.VSEQFTAMFR.R, K.SSVCDIPPTGMK.M, K.EVDEQMINVQNK.N, R.LHFFMVGFAPLTSR.G, K.MSSTFVGNSTSIQEMFK.R	0.00085, 0.084, 0.27, 43, 0.0001, 2.9e-007, 0.051, 0.0054, 2.2e-005, 0.02, 1.2e-009	0.88	0	0.97
2	MALDI TOF/TOF and NCBInr	gi|113476 (Matched protein)	NA	Pectate lyase I, Pollen allergen Amb a 1.2 (Ambrosia artimisiifolia)	2	R.WGTYAIGGSSAPTILSQGNR.F, R.FGFFQVVNNNYDR.W	0.00012, 0.21	NA	NA	NA
3	ESI-qTOF and EST library	gi|90459099 (Sunflower EST clone)	gi|302127816	Putative pectate lyase precursor (Ambrosia artimisiifolia)	6	K.ADWADNR.Q, R.FLAPDDAAK.K, R.QAMADCAQGFAK.G, K.QIWIDHCSFSK.A, K.VMLLGADDGHHQDK.N, R.WGTYAIGGSSAPTILSQGNR.F	0.017, 0.00098, 1.1e-005, 5.2e-005, 7.3e-007, 3.6e-006	0.95	5e-146	0.8
4	MALDI TOF/TOF and EST library	gi|90442509 (Sunflower EST clone)	gi|558482540	Cysteine protease (Ambrosia artimisiifolia)	2	R.TGQLLSLSEQQLLDCDSSDR.T, K.NQGQCGSCFAFAAVGAIEGINAIR.T	6e-007, 1.10E-07	0.98	3e-96	0.54
5	ESI-qTOF and EST library	gi|90455367 (Sunflower EST clone)	gi|409189751	NtPRp27-like, partial (Senecio aethnensis)	2	K.IIGGVPFTK.K, K.TPIPLVEGIABYTILK.A	0.013, 4.2e-007	0.74	1e-72	0.55
6	MALDI TOF/TOF and EST library	gi|22389921 (Sunflower EST clone)	gi|255544534	Glyceraldehyde-3-phosphate dehydrogenase, putative (Ricinus communis)	1	R.VPTVDVSVVDLTAR.L	0.04	0.65	4e-65	0.94
		gi|90454328 (Sunflower EST clone)	gi|211906518	Glyceraldehyde-3-phosphate dehydrogenase C subunit (Gossypium hirsutum)	1	K.LVSWYDNEWGYSNR.V	0.27	0.92	3e-135	0.91
7	MALDI TOF/TOF and EST library	gi|90461212 (Sunflower EST clone)	gi|568856629	Predicted fructose-bisphosphate aldolase cytoplasmic isozyme-like (Citrus sinensis)	2	K.VAPEVVGEYTVR.A, K.IGPNEPSPLSIMENAYGLAR.Y	0.26, 0.36	0.94	2e-165	0.89
				*All the scores are as significant as p< 0.05
				# , ## and ###: Query coverage, E value and sequence identity were calculated for matched proteins in NCBI database with respect to each corresponding EST clones.
